# Supplementary material for: Attached but Lonely: Emotional Intelligence as a Mediator and Moderator between Attachment Styles and Loneliness
Source: Int J Environ Res Public Health. 2022 Nov 11;19(22):14831. doi: 10.3390/ijerph192214831 (PMC9690062; doi:10.3390/ijerph192214831)
Supplement: Supplementary file 1 [file ijerph-19-14831-s001.zip]

Archive with 1 entries (1 files):
- ijerph-2015467-supplementary.pdf
